# Supplementary material for: To Change or Not to Change: Perceptions and Experiential Knowledge of Tennis Coaches When Modifying Grip Technique
Source: Sports (Basel). 2024 Nov 27;12(12):325. doi: 10.3390/sports12120325 (PMC11679087; doi:10.3390/sports12120325)
Supplement: Supplementary file 1 [file sports-12-00325-s001.zip]

Archive with 1 entries (1 files):
- sports-3287377-supplementary.pdf
